# Supplementary material for: miR-203, fine-tunning neuroinflammation by juggling different components of NF‐κB signaling
Source: J Neuroinflammation. 2022 Apr 12;19:84. doi: 10.1186/s12974-022-02451-9 (PMC9006621; doi:10.1186/s12974-022-02451-9)
Supplement: Supplementary file 3 — Additional file 3: Figure S3. 3D reconstruction of the z-stack images of immunofluorescence using anti-Iba1, showing the activation of microglia from mouse hippocampus overexpressing miR-203 (A) or overexpressing scramble RNAs (B). [file 12974_2022_2451_MOESM3_ESM.zip]

Archive with 2 entries (2 files):
- GV309-pre-miR-203-eGFP.wmv
- GV309-Scr-eGFP.wmv
